# Supplementary material for: Current Attitudes toward Unfunded Cancer Therapies among Canadian Medical Oncologists
Source: Curr Oncol. 2021 Nov 16;28(6):4748–55. doi: 10.3390/curroncol28060400 (PMC8628663; doi:10.3390/curroncol28060400)
Supplement: Supplementary file 1 [file curroncol-28-00400-s001.zip]

Archive with 1 entries (1 files):
- curroncol-1415008-supplementary.pdf
